# Supplementary material for: microRNA network analysis identifies miR-29 cluster as key regulator of LAMA2 in ependymoma
Source: Acta Neuropathol Commun. 2015 May 10;3:26. doi: 10.1186/s40478-015-0206-2 (PMC4425904; doi:10.1186/s40478-015-0206-2)
Supplement: Additional file 2: Figure S1. — miRNAs in the miRNA-target network are enriched for oncomir and tumor suppressor miRNAs. Figure S2. Inferred miRNA-target network of 390 putative target interactions is clustered into 11 highly interconnected sub networks. Figure S3. Performance of consensus clustering showing optimum partitioning of three ependymoma (EPN) subtypes. Figure S4. Characteristics of two PF subgroups (difference in Age, left and consistent difference in gene expression). [file 40478_2015_206_MOESM2_ESM.pdf]

<?xml version="1.0" encoding="UTF-8"?><!DOCTYPE JobSheet PUBLIC "-//Springer-Verlag//DTD A++ V2.4//EN" "http://devel.springer.de/A++/V2.4/DTD/A++V2.4JobSheetV2.4.1.dtd"><JobSheet Version="2.4.1" ObjectID="09011a6a8d0078f4" JobSheetDate="2015-04-27 11:45:36" Supplier="FullServiceVendor"><ArticleJobSheet><PublisherInfo><PublisherName>BioMed Central</PublisherName><PublisherLocation>London</PublisherLocation><PublisherImprintName>BioMed Central</PublisherImprintName></PublisherInfo><JournalInfo JournalProductType="ArchiveJournal" NumberingStyle="Unnumbered" OutputMedium="Online"><JournalID>40478</JournalID><JournalElectronicISSN>2051-5960</JournalElectronicISSN><JournalTitle>Acta Neuropathologica Communications</JournalTitle><JournalAbbreviatedTitle>acta neuropathol commun</JournalAbbreviatedTitle><JournalSubjectGroup><JournalSubject Type="Primary">Biomedicine</JournalSubject><SubjectCollection Code="SC3">Biomedical and Life Sciences</SubjectCollection></JournalSubjectGroup></JournalInfo><ArticleInfo Language="En" ArticleType="Letter" NumberingStyle="Unnumbered" TocLevels="0" ContainsESM="Yes" OutputMedium="Online"><ArticleID>206</ArticleID><ArticleDOI>10.1186/s40478-015-0206-2</ArticleDOI><ArticleTitle Language="En">microRNA network analysis identifies miR-29 cluster as key regulator of LAMA2 in ependymoma</ArticleTitle><ArticleCategory>Letter to the Editor</ArticleCategory><ArticleHistory><RegistrationDate><Year>2015</Year><Month>4</Month><Day>27</Day></RegistrationDate><Received><Year>2015</Year><Month>4</Month><Day>23</Day></Received><Accepted><Year>2015</Year><Month>4</Month><Day>26</Day></Accepted></ArticleHistory><ArticleCopyright><CopyrightHolderName>The Author(s)</CopyrightHolderName><CopyrightYear>2015</CopyrightYear></ArticleCopyright></ArticleInfo><AuthorGroup><Author><AuthorName><GivenName>Anbarasu</GivenName><FamilyName>Lourdusamy</FamilyName></AuthorName><Contact><Email>anbarasu.lourdusamy@nottingham.ac.uk</Email></Contact></Author></AuthorGroup><ProductionInfo><SPACEInfo PublicationObjectID="09011a6a8cffa763" SupplierSPACEID="29907"/><ManuscriptInfo><EditorialManuscriptNumber>ANEC-D-15-00037.0</EditorialManuscriptNumber><ElectronicDelivery Delivery="Complete"/><PostalDelivery Delivery="None"/></ManuscriptInfo><ProductionEditor><ProductionEditorName><GivenName>Simone</GivenName><FamilyName>Ragavooloo</FamilyName></ProductionEditorName><Contact><Street>Gray's Inn Road</Street><City>London</City><Country>GB</Country><Email>Simone.Ragavooloo@biomedcentral.com</Email></Contact></ProductionEditor><TechnicalInfo><TitleUpperCase Letters="InitialWord"/><AuthorInformationStyle Biography="No" CapturePrefix="No" Photograph="No"/><HistoryStyle Accepted="Yes" Received="Yes" Revised="No"/><BibliographyStyle Type="Basic"/><CitationStyle Type="Numbered"/><Typesetting RunningHead="Standard" Layout="Large" LogoOnFirstPage="No" StartPage="Right"/><TextSpecifications GutterMargin="18 mm" TypeareaHeight="251.5 mm" HeadMargin="12 mm" Bleeds="None" TypeareaWidth="174 mm" PaperStock="Coated Matt"/><ColorSpecifications LayoutColorCount="1"><LayoutColorName>Black</LayoutColorName></ColorSpecifications><FormatTrimSize>210 x 279 mm</FormatTrimSize><ReferencePDFStyle Type="Unedited"/></TechnicalInfo><DiscreteObjectTechnicalInfo ContainsColorImages="Yes" ColorInPrint="Yes"><StyleInfo><!--MarkupProfile: For details see markup instructions in journal spreadsheet.--><MarkupProfile Name="Profile1"/><PrepressProfile Name="Profile1"/></StyleInfo><ColorImagesOnPage>2</ColorImagesOnPage><ColorImagesOnPage>3</ColorImagesOnPage></DiscreteObjectTechnicalInfo><WorkflowInfo TaskType="PrepareContent"><Priority Level="High"/><Deadline><OnlineFirstDeadline><Year>2015</Year><Month>5</Month><Day>13</Day></OnlineFirstDeadline></Deadline><Supplier><FullServiceVendor><CompanyName>SPI Publisher Services for BMC</CompanyName><Contact><Street>Pascor Drive, SPI Building</Street><City>Manila</City><Country>PH</Country><Email>spispringerbmc@spi-global.com</Email></Contact><ContactPerson><ContactPersonName><GivenName>Denver</GivenName><FamilyName>Pareja</FamilyName></ContactPersonName></ContactPerson><RemarkTo>Provided Funding information has to be tagged.</RemarkTo><CopyEditing Category="1"/><FilesToSupplier><ContentFiles><File><Archive Content="Manuscript" FileRef="40478_ANEC-D-15-00037.zip" ObjectID="09011a6a8cffa765"/></File></ContentFiles></FilesToSupplier><Deliverables><DeliverablesForDiscreteObjects XMLWithBody="Yes" XMLWithBodyRefsOnly="No" OnlinePDF="Yes" PrintPDF="No" eBookPDF="No" TEX="No" OnlineMediaObjects="IfApplies" PrintMediaObjects="No" ReferencePDF="Yes" AuthorFeedbackPDF="No" DeltaPDF="No" CopyrightTransfer="No" OpenAccessStatement="No" OffprintOrder="No" Pit-Stop-Reports="Yes" Manuscript="No" PRS-Metadata="No" EpsilonPDF="No" CorrectionSheet="IfApplies" OpenPeerReviewPDFs="No"/></Deliverables><FilesToPublisher><ContentFiles><File><AplusplusRootFile FileRef="40478_2015_206_Article.xml"/></File><File><RenditionItem FileRef="40478_2015_206_OnlinePDF.pdf" TargetType="OnlinePDF"/></File><File><WorkItem FileRef="40478_2015_206_ReferencePDF.pdf" ItemType="ReferencePDF"/></File><File><WorkItem FileRef="40478_2015_206_PitStopReport_OnlinePDF.pdf" ItemType="Pit-Stop-Report"/></File><File><MediaObject><ImageObject FileRef="40478_2015_206_Fig1_HTML.gif" Format="GIF" Color="Color" Type="LinedrawHalftone" Rendition="HTML"/></MediaObject></File><File><MediaObject><ImageObject FileRef="40478_2015_206_Fig2_HTML.gif" Format="GIF" Color="Color" Type="LinedrawHalftone" Rendition="HTML"/></MediaObject></File><File><MediaObject><DataObject FileRef="40478_2015_206_MOESM1_ESM.pdf"/></MediaObject></File><File><MediaObject><DataObject FileRef="40478_2015_206_MOESM2_ESM.pdf"/></MediaObject></File><File><MediaObject><DataObject FileRef="40478_2015_206_MOESM3_ESM.pdf"/></MediaObject></File></ContentFiles></FilesToPublisher></FullServiceVendor></Supplier></WorkflowInfo></ProductionInfo></ArticleJobSheet></JobSheet>
